# Supplementary material for: Knockdown NRPC2, 3, 8, NRPABC1 and NRPABC2 Affects RNAPIII Activity and Disrupts Seed Development in Arabidopsis
Source: Int J Mol Sci. 2021 Oct 20;22(21):11314. doi: 10.3390/ijms222111314 (PMC8583208; doi:10.3390/ijms222111314)
Supplement: Supplementary file 1 [file ijms-22-11314-s001.zip]

Archive with 1 entries (1 files):
- ijms-1402296-supplementary.pdf
